# Supplementary material for: STN1 Shields CTC1 From TRIM32‐Mediated Ubiquitination to Prevent Cellular Aging
Source: Aging Cell. 2025 Sep 9;24(11):e70214. doi: 10.1111/acel.70214 (PMC12608094; doi:10.1111/acel.70214)
Supplement: Supplementary file 1 — Figure S1: acel70214‐sup‐0001‐FigureS1.docx. [file ACEL-24-e70214-s001.zip]

Archive with 2 entries (2 files):
- acel70214-sup-0001-FigureS1-S7@Supplemental Figure legends.docx
- Supplemental figures.pptx
